# Supplementary material for: Porous Silicone Rubber Composite Supported 1,4-Diphenylethynyl Benzene for Hydrogen Absorption with Pd/C Catalyst
Source: Materials (Basel). 2024 Apr 22;17(8):1921. doi: 10.3390/ma17081921 (PMC11051936; doi:10.3390/ma17081921)
Supplement: Supplementary file 1 [file materials-17-01921-s001.zip]

Archive with 1 entries (1 files):
- materials-2950937-supplementary.pdf
